# Supplementary material for: Two-Dimensional Octuple-Atomic-Layer M2Si2N4 (M = Al, Ga and In) with Long Carrier Lifetime
Source: Micromachines (Basel). 2023 Feb 8;14(2):405. doi: 10.3390/mi14020405 (PMC9966885; doi:10.3390/mi14020405)
Supplement: Supplementary file 1 [file micromachines-14-00405-s001.zip]

Archive with 1 entries (1 files):
- micromachines-2099926-supplementary.pdf
